# Supplementary material for: Colonic Microbiota Profile Characterization of the Responsiveness to Dietary Fibre Treatment in Hypercholesterolemia
Source: Nutrients. 2022 Jan 25;14(3):525. doi: 10.3390/nu14030525 (PMC8839280; doi:10.3390/nu14030525)
Supplement: Supplementary file 1 [file nutrients-14-00525-s001.zip]

Archive with 1 entries (1 files):
- nutrients-1543476-supplementary.pdf
